# Supplementary material for: UPLC/MS MS data of testosterone metabolites in human and zebrafish liver microsomes and whole zebrafish larval microsomes
Source: Data Brief. 2017 Dec 6;16:644–8. doi: 10.1016/j.dib.2017.11.079 (PMC5847491; doi:10.1016/j.dib.2017.11.079)
Supplement: Supplementary file 1 — Supplementary material [file mmc1.zip]

Archive with 10 entries (10 files):
- coi_disclosure-PAUL COS.pdf
- coi_disclosure An.pdf
- coi_disclosure Casper.pdf
- coi_disclosure Chris.pdf
- coi_disclosure LMaes.pdf
- coi_disclosure Sebastiaan.pdf
- coi_disclosure_Steven Van Cruchten.pdf
- coi_disclosure-CC.pdf
- coi_disclosureEvy.pdf
- coi_disclosure-Moayad.pdf
